# Supplementary material for: The Use of Galactomannan Antigen Assays for the Diagnosis of Invasive Pulmonary Aspergillosis in the Hematological Patient: A Systematic Review and Meta-Analysis
Source: J Fungi (Basel). 2023 Jun 15;9(6):674. doi: 10.3390/jof9060674 (PMC10305130; doi:10.3390/jof9060674)
Supplement: Supplementary file 1 [file jof-09-00674-s001.zip]

Archive with 1 entries (1 files):
- jof-2374204-supplementary.pdf
